# Supplementary material for: Melanocortin-4 receptor antagonist TCMCB07 alleviates chemotherapy-induced anorexia and weight loss in rats
Source: J Clin Invest. 2024 Nov 7;135(1):e181305. doi: 10.1172/JCI181305 (PMC11684807; doi:10.1172/JCI181305)
Supplement: Supporting data values [file jci-135-181305-s180.xlsx]

## Sheet: Fig. 2A
Day	Cisplatin/saline											Cisplatin/TCMCB07												Saline/saline
1	17.6	15.4	13.2	17.3	15.9	22.7	20.1	19.3	15.2	13.2		25.8	16.4	17	23.1	16	19.2	20.3	20	20.1	15.1	18.3		19.8	15.5	18.9	18.9	20.9	18.6	20.1	23.4	23.5	23.3	20.2	24.6
2	15.9	28.8	16.3	20.6	15.2	24.4	26.1	16.5	18.3	9.4		29.1	16.9	22.6	27.4	16.2	22.5	14	15.1	25.6	13.5	20.1		24.9	20.3	26.9	21.7	23.6	24.9	23.3	27	25.3	26	22.3	24.3
3	21.4	24.1	18.6	13.2	19.4	27.3	20.9	19.2	17.9	20.9		24.5	21.4	25.5	23.8	21.1	21.2	24.8	25.4	26.7	21.5	25.4		23.1	19.7	19.9	18.5	20.2	21.1	21.7	26.7	26.9	28.9	20.4	25.4
4	17.8	21.5	17.9	19	14.5	23.9	21.4	17.2	21.2	14.3		24.9	23.6	24.6	29.4	19.1	19.9	27.3	22	28.6	19.8	22.3		19.7	16.9	23.6	18.4	21.3	20.7	23.8	26.6	27.4	26.7	25.4	23.7
5	20.6	21.8	19.7	19	16.8	20.3	20.8	16.9	23	23.9		25	26.7	23.6	26	22.6	23	18.6	27.2	27.2	19	23.1		20.4	19.6	21.8	18.5	18.6	20.1	22	26.2	19.5	27.2	23	24.6
6	18	20.4	20.4	20.5	17.3	23.6	22.1	16.3	20.5	15		23.9	24.5	27.5	27.9	18.2	21.8	23.9	29.2	29.5	19.7	28.9		23.4	18.1	20.6	17.1	18.2	21	20.4	25.4	24.7	24.5	18.5	21.2
7	19.6	21.4	22.5	21.3	17.1	24.3	24.7	21.3	23.7	26.5		26.5	20.2	29.9	25.9	23.1	26.4	23.6	26.9	29	20.5	28.2		21.9	21.3	22.2	21.9	19.7	23.4	20.4	26.9	22.3	22.1	17.6	25.7
8	16.7	23.1	14.1	14.7	14.7	17.7	16.4	16.9	20.7	14.5		24.1	13.7	23.1	25.2	15.9	18.2	18.8	24.7	23.4	18	22.2		22.2	18.4	19.4	20.7	23	19.5	18.8	24.3	21.8	32.5	20.5	22.2
9	16.9	25.1	13.1	15.6	9.8	15.3	15.9	15.3	7.4	4.2		23.6	14.3	16.2	20.8	18.4	21.4	17.4	23.4	11	13	18.7		22.5	19	20.8	21.4	19.5	19.9	22	28.3	24.3	16	17.5	23.7
10	19.1	23.1	15.5	9.7	14.4	17.5	18.6	20.3	16.8	13.2		22.7	16.7	21	24.6	19	22.7	21.7	28	23.9	16.2	26.9		22.1	18.6	22	19.7	23.6	23	24.9	28.5	22.3	24.9	19.9	23.2
11	20.4	20.8	19.4	23.3	14.2	24.1	23.4	21.7	23.3	19.4		22.9	23.4	29	21.5	18.4	26.3	26.4	27.2	25.3	20	27.3		21	20	20.2	19.9	19.8	18.9	20.3	23.9	21.5	21.9	21.7	23.8
12	21.3	20.8	18.1	17.4	23.6	21.6	17.7	17.3	20.8	19.9		24.2	20	26.9	24.2	23.6	18.4	27.6	26.6	20.2	18.4	28.4		20	17.5	20.4	20.1	19.4	20.1	21	28	22.9	25.4	20.3	24.6
13	20.5	21.3	22.9	20.5	13.4	20.6	20.8	20.2	19.9	19.3		21	20.1	23.5	23.5	19.6	25.7	23.2	27.4	25.3	20.5	28.7		19.4	17	20.7	20.2	19.2	18.8	24.5	25.9	21.7	22	19.1	24.4
14	15.4	21	19	17.2	16.7	21.1	17.8	17.5	18.5	19.6		21.9	21.9	27.9	21.9	18	24.3	21.2	26	23.2	19	25.2		21.9	17.9	17.9	16.9	18.8	19.2	21.2	26.2	20.4	22.7	19.2	22.8
15	14.7	13.6	11.8	15.4	10.2	13.9	12.6	17.6	8.3	11.3		20.1	20.2	20.7	11.9	15.3	15.1	11.5	20.2	13.2	15.1	19.3		17.5	17	16.6	19.1	18	18.5	21.1	23.8	20.4	20.3	20.7	18.9
16	9.7	12.1	7.2	12.3	8.7	12.8	14.9	10.7	23.4	17.9		16.1	19.1	17.9	21.4	12.3	19.5	11.3	10.6	10.6	10.4	20.2		22.6	16.5	21.4	18.7	17.8	18.1	21	24.8	21.4	22.4	18	24
17	17.3	19.8	11.9	8.1	10	12.6	18.2	14	12.6	12		18.5	18.8	16.3	17.4	18.1	16	16.1	21	18.3	11.4	19.7		21.7	17.2	17.8	18.3	19.6	17.3	26.3	26.2	22.5	21.9	18.5	23.2
18	18.4	18	19.6	14	12.8	13.9	21	17.1	6	15.8		18.6	19.3	19.7	18.3	19.2	21.4	13.5	26	20.7	14.8	19.6		18.4	18.2	19.7	17.6	18.8	19.1	18.6	28.4	21.8	24.3	23.3	23.2
19	23.6	20.4	19.1	24.3	22	21.5	22.4	20.9	7.3	21.2		22.4	27.6	29.2	22.3	20.2	23.9	24.6	24.2	25.9	18.9	26.4		22.5	18.8	19.2	20.1	19.2	19.7	21.7	27.4	22.5	23.3	19.5	23.6
20	19.7	15	18.3	20.2	16.9	18.2	20.5	20.5	11.1	20.1		24.3	21.5	24.9	26.1	22	24.9	21.3	29.9	23.3	15.1	30		22.1	17.1	21.5	19.5	21.5	19.4	23.5	25.8	22.5	20.6	19.8	22.3
21	19.8	19.6	22.2	21.1	18.1	20.9	18	20.4	10.5	16.7		23	25.1	24.3	20.8	19.7	23	21.6	23.7	22.5	18.7	27.3		19.3	19	19.9	21.2	21.2	18.8	19.6	25.3	20.5	23	18.8	21.7

## Sheet: Fig. 2B
Day	Cisplatin/saline											Cisplatin/TCMCB07												Saline/saline
1	17.6	15.4	13.2	17.3	15.9	22.7	20.1	19.3	15.2	13.2		25.8	16.4	17	23.1	16	19.2	20.3	20	20.1	15.1	18.3		19.8	15.5	18.9	18.9	20.9	18.6	20.1	23.4	23.5	23.3	20.2	24.6
2	33.5	44.2	29.5	37.9	31.1	47.1	46.2	35.8	33.5	22.6		54.9	33.3	39.6	50.5	32.2	41.7	34.3	35.1	45.7	28.6	38.4		44.7	35.8	45.8	40.6	44.5	43.5	43.4	50.4	48.8	49.3	42.5	48.9
3	54.9	68.3	48.1	51.1	50.5	74.4	67.1	55	51.4	43.5		79.4	54.7	65.1	74.3	53.3	62.9	59.1	60.5	72.4	50.1	63.8		67.8	55.5	65.7	59.1	64.7	64.6	65.1	77.1	75.7	78.2	62.9	74.3
4	72.7	89.8	66	70.1	65	98.3	88.5	72.2	72.6	57.8		104.3	78.3	89.7	103.7	72.4	82.8	86.4	82.5	101	69.9	86.1		87.5	72.4	89.3	77.5	86	85.3	88.9	103.7	103.1	104.9	88.3	98
5	93.3	111.6	85.7	89.1	81.8	118.6	109.3	89.1	95.6	81.7		129.3	105	113.3	129.7	95	105.8	105	109.7	128.2	88.9	109.2		107.9	92	111.1	96	104.6	105.4	110.9	129.9	122.6	132.1	111.3	122.6
6	111.3	132	106.1	109.6	99.1	142.2	131.4	105.4	116.1	96.7		153.2	129.5	140.8	157.6	113.2	127.6	128.9	138.9	157.7	108.6	138.1		131.3	110.1	131.7	113.1	122.8	126.4	131.3	155.3	147.3	156.6	129.8	143.8
7	130.9	153.4	128.6	130.9	116.2	166.5	156.1	126.7	139.8	123.2		179.7	149.7	170.7	183.5	136.3	154	152.5	165.8	186.7	129.1	166.3		153.2	131.4	153.9	135	142.5	149.8	151.7	182.2	169.6	178.7	147.4	169.5
8	147.6	176.5	142.7	145.6	130.9	184.2	172.5	143.6	160.5	137.7		203.8	163.4	193.8	208.7	152.2	172.2	171.3	190.5	210.1	147.1	188.5		175.4	149.8	173.3	155.7	165.5	169.3	170.5	206.5	191.4	211.2	167.9	191.7
9	164.5	201.6	155.8	161.2	140.7	199.5	188.4	158.9	167.9	141.9		227.4	177.7	210	229.5	170.6	193.6	188.7	213.9	221.1	160.1	207.2		197.9	168.8	194.1	177.1	185	189.2	192.5	234.8	215.7	227.2	185.4	215.4
10	183.6	224.7	171.3	170.9	155.1	217	207	179.2	184.7	155.1		250.1	194.4	231	254.1	189.6	216.3	210.4	241.9	245	176.3	234.1		220	187.4	216.1	196.8	208.6	212.2	217.4	263.3	238	252.1	205.3	238.6
11	204	245.5	190.7	194.2	169.3	241.1	230.4	200.9	208	174.5		273	217.8	260	275.6	208	242.6	236.8	269.1	270.3	196.3	261.4		241	207.4	236.3	216.7	228.4	231.1	237.7	287.2	259.5	274	227	262.4
12	225.3	266.3	208.8	211.6	192.9	262.7	248.1	218.2	228.8	194.4		297.2	237.8	286.9	299.8	231.6	261	264.4	295.7	290.5	214.7	289.8		261	224.9	256.7	236.8	247.8	251.2	258.7	315.2	282.4	299.4	247.3	287
13	245.8	287.6	231.7	232.1	206.3	283.3	268.9	238.4	248.7	213.7		318.2	257.9	310.4	323.3	251.2	286.7	287.6	323.1	315.8	235.2	318.5		280.4	241.9	277.4	257	267	270	283.2	341.1	304.1	321.4	266.4	311.4
14	261.2	308.6	250.7	249.3	223	304.4	286.7	255.9	267.2	233.3		340.1	279.8	338.3	345.2	269.2	311	308.8	349.1	339	254.2	343.7		302.3	259.8	295.3	273.9	285.8	289.2	304.4	367.3	324.5	344.1	285.6	334.2
15	275.9	322.2	262.5	264.7	233.2	318.3	299.3	273.5	275.5	244.6		360.2	300	359	357.1	284.5	326.1	320.3	369.3	352.2	269.3	363		319.8	276.8	311.9	293	303.8	307.7	325.5	391.1	344.9	364.4	306.3	353.1
16	285.6	334.3	269.7	277	241.9	331.1	314.2	284.2	298.9	262.5		376.3	319.1	376.9	378.5	296.8	345.6	331.6	379.9	362.8	279.7	383.2		342.4	293.3	333.3	311.7	321.6	325.8	346.5	415.9	366.3	386.8	324.3	377.1
17	302.9	354.1	281.6	285.1	251.9	343.7	332.4	298.2	311.5	263.5		394.8	337.9	393.2	395.9	314.9	361.6	347.7	400.9	381.1	291.1	402.9		364.1	310.5	351.1	330	341.2	343.1	372.8	442.1	388.8	408.7	342.8	400.3
18	321.3	372.1	301.2	299.1	264.7	357.6	353.4	315.3	317.5	279.3		413.4	357.2	412.9	414.2	334.1	383	361.2	426.9	401.8	305.9	422.5		382.5	328.7	370.8	347.6	360	362.2	391.4	470.5	410.6	433	366.1	423.5
19	344.9	392.5	320.3	323.4	286.7	379.1	375.8	336.2	324.8	300.5		435.8	384.8	442.1	436.5	354.3	406.9	385.8	451.1	427.7	324.8	448.9		405	347.5	390	367.7	379.2	381.9	413.1	497.9	433.1	456.3	385.6	447.1
20	364.6	407.5	338.6	343.6	303.6	397.3	396.3	356.7	335.9	320.6		460.1	406.3	467	462.6	376.3	431.8	407.1	481	451	339.9	478.9		427.1	364.6	411.5	387.2	400.7	401.3	436.6	523.7	455.6	476.9	405.4	469.4
21	384.4	427.1	360.8	364.7	321.7	418.2	414.3	377.1	346.4	337.3		483.1	431.4	491.3	483.4	396	454.8	428.7	504.7	473.5	358.6	506.2		446.4	383.6	431.4	408.4	421.9	420.1	456.2	549	476.1	499.9	424.2	491.1

## Sheet: Fig. 2C
Day	5-FU/saline													5-FU/TCMCB07													Saline/saline
1	15.7	14.6	19.4	15.5	16.2	16.6	16.8	21.7	16.7	16.1	13.8	11.4		22.9	22	16.9	15.1	13.5	18.2	18.5	20.3	20.7	16.6	16.1	14.9		20.1	23.4	23.5	23.3	20.2	24.6	19.8	15.5	18.9	18.9	20.9	18.6
2	25	21.7	14.5	20.2	19.6	22.7	18.2	25.5	25.4	21.3	19.8	19		27.6	25.2	19	22.3	25.5	24.1	22.3	22.7	21.1	16.8	19	19.6		23.3	27	25.3	26	22.3	24.3	24.9	20.3	26.9	21.7	23.6	24.9
3	12.1	17.5	15.9	16.4	6	13.9	12.6	27.1	15.4	20	17.6	9.5		22.5	26.5	13.4	13.6	15.9	16.4	9.8	15.4	15.6	15.3	13.8	12.5		21.7	26.7	26.9	28.9	20.4	25.4	23.1	19.7	19.9	18.5	20.2	21.1
4	21.5	20.5	16.2	21.5	11.4	20.6	17.2	26.5	25.6	21.9	18	10.5		29.3	25.8	19.2	20.4	25.5	28.6	21.2	18.6	21.2	25.7	25	22		23.8	26.6	27.4	26.7	25.4	23.7	19.7	16.9	23.6	18.4	21.3	20.7
5	25.8	24.5	27.9	26.5	32	27.5	25.9	25.9	22.6	27.5	20.8	17.4		34.8	28.5	25.9	29.2	28.4	26	22.4	34	31.1	18.8	24.9	22.5		22	26.2	19.5	27.2	23	24.6	20.4	19.6	21.8	18.5	18.6	20.1
6	24.8	25.1	25.1	21.7	23.7	29	22.7	23.5	23.5	19.7	18.8	27.4		29.7	26.3	23.4	26.1	23.5	34.2	28.9	32.3	25.3	34.6	25	20.9		20.4	25.4	24.7	24.5	18.5	21.2	23.4	18.1	20.6	17.1	18.2	21
7	21.4	20.4	26.2	21.7	23.5	24.2	23.4	24.6	24.1	21	20.7	22.8		30.8	23.6	23.8	25.3	25.2	20.7	21.5	25.6	28.4	28.8	24.6	21.6		20.4	26.9	22.3	22.1	17.6	25.7	21.9	21.3	22.2	21.9	19.7	23.4
8	18.9	20	23.7	18.6	17.6	16.7	17.2	16.2	19	17.1	14.8	15.5		22.7	17.8	17.9	22.6	17.9	14.8	20.9	24.4	24.7	19.3	20.8	16.8		18.8	24.3	21.8	32.5	20.5	22.2	22.2	18.4	19.4	20.7	23	19.5
9	19.7	18.2	19	14.1	18.9	24.1	21.2	24.8	19.1	21.3	17.7	19.8		26.4	20.8	18.8	20.7	22.9	26.8	22.1	22.9	20.1	20.7	20.3	15.5		22	28.3	24.3	16	17.5	23.7	22.5	19	20.8	21.4	19.5	19.9
10	10.7	15.8	10.8	11.1	8.9	14.2	12.2	12.9	15.3	10.7	8.5	10.4		17.2	10.5	12.4	17.5	15.9	20.3	11.9	13.1	18.3	11.1	15.7	13.3		24.9	28.5	22.3	24.9	19.9	23.2	22.1	18.6	22	19.7	23.6	23
11	22.1	17	16.4	17.4	26.1	20.5	21	21.1	18.8	23.6	17.8	22		25	20.2	19.7	29.7	21.3	30.5	20	24.1	26	23.7	18.8	21.8		20.3	23.9	21.5	21.9	21.7	23.8	21	20	20.2	19.9	19.8	18.9
12	21.6	22.3	27.7	21.2	25.2	26.9	22.8	27.6	24.4	24.4	21.3	23.9		28.8	21.4	21.7	32.6	25.1	27.6	24.9	32.7	27.2	35.8	25.5	20.5		21	28	22.9	25.4	20.3	24.6	20	17.5	20.4	20.1	19.4	20.1
13	28.8	23.2	24.2	23.8	27.6	22	23.6	21.7	23.2	24.6	21.7	24.6		27.4	24.8	25.6	13.1	26.4	27.1	26.8	32.1	28.1	27.8	27.7	20.5		24.5	25.9	21.7	22	19.1	24.4	19.4	17	20.7	20.2	19.2	18.8
14	26.3	21.9	21	24.2	24.2	29.9	25	24.7	24	24.1	22	23.9		29.3	26.9	23.6	28.8	24.9	25.1	23.6	32.9	29.3	33.1	27.9	22		21.2	26.2	20.4	22.7	19.2	22.8	21.9	17.9	17.9	16.9	18.8	19.2
15	14.8	18.9	19.4	15.5	17.9	13.9	11	16.7	18.9	18	15.5	18.9		24.7	20.7	20.7	17.6	19.7	21	21.3	21.1	19.7	16.1	17.2	12.8		21.1	23.8	20.4	20.3	20.7	18.9	17.5	17	16.6	19.1	18	18.5
16	21.2	19.2	16.4	16.4	16.4	23.1	17.4	22.3	21.3	18.1	18.1	24.3		26.2	21.5	19.2	27.6	20.6	28	18.2	24.5	21	18.9	21.9	16.9		21	24.8	21.4	22.4	18	24	22.6	16.5	21.4	18.7	17.8	18.1
17	12.3	21.3	12.4	13.4	9.9	16.2	16.6	16	18.9	13.9	15.3	22.4		27.9	12.1	15	20.1	16.3	18.9	13.2	27.1	12.3	16.6	17.4	13.1		26.3	26.2	22.5	21.9	18.5	23.2	21.7	17.2	17.8	18.3	19.6	17.3
18	21.3	23.8	17.9	18.2	22.9	24.2	21.9	23.7	17.5	19.7	18.2	22.2		25.1	24.2	21.3	21.7	24.5	28.8	26.2	30.1	24.2	23.9	21.3	18.5		18.6	28.4	21.8	24.3	23.3	23.2	18.4	18.2	19.7	17.6	18.8	19.1
19	22.6	23	24.7	19.8	24.7	29.8	22.6	28.1	22.9	24.9	21.5	22.1		28	26.4	19.7	26.8	23.5	25.7	22.7	35.3	28.3	31.6	24.5	19.4		21.7	27.4	22.5	23.3	19.5	23.6	22.5	18.8	19.2	20.1	19.2	19.7
20	28	20.5	23.9	26.4	25.8	24.3	22.5	22.9	23.6	24.6	24.2	22.7		26	23.5	28.8	29.7	28.6	24.9	19.9	27	28.5	31.3	24.2	24.4		23.5	25.8	22.5	20.6	19.8	22.3	22.1	17.1	21.5	19.5	21.5	19.4
21	26.2	23.8	22.4	18.3	23.4	28.9	21.5	21.5	23.6	22.2	23.9	22.1		27.8	26.3	24.3	26	24.3	26.9	23.8	31.6	28.4	34.5	24.9	21		19.6	25.3	20.5	23	18.8	21.7	19.3	19	19.9	21.2	21.2	18.8

## Sheet: Fig. 2D
Day	5-FU/saline													5-FU/TCMCB07													Saline/saline
1	15.7	14.6	19.4	15.5	16.2	16.6	16.8	21.7	16.7	16.1	13.8	11.4		22.9	22	16.9	15.1	13.5	18.2	18.5	20.3	20.7	16.6	16.1	14.9		20.1	23.4	23.5	23.3	20.2	24.6	19.8	15.5	18.9	18.9	20.9	18.6
2	40.7	36.3	33.9	35.7	35.8	39.3	35	47.2	42.1	37.4	33.6	30.4		50.5	47.2	35.9	37.4	39	42.3	40.8	43	41.8	33.4	35.1	34.5		43.4	50.4	48.8	49.3	42.5	48.9	44.7	35.8	45.8	40.6	44.5	43.5
3	52.8	53.8	49.8	52.1	41.8	53.2	47.6	74.3	57.5	57.4	51.2	39.9		73	73.7	49.3	51	54.9	58.7	50.6	58.4	57.4	48.7	48.9	47		65.1	77.1	75.7	78.2	62.9	74.3	67.8	55.5	65.7	59.1	64.7	64.6
4	74.3	74.3	66	73.6	53.2	73.8	64.8	100.8	83.1	79.3	69.2	50.4		102.3	99.5	68.5	71.4	80.4	87.3	71.8	77	78.6	74.4	73.9	69		88.9	103.7	103.1	104.9	88.3	98	87.5	72.4	89.3	77.5	86	85.3
5	100.1	98.8	93.9	100.1	85.2	101.3	90.7	126.7	105.7	106.8	90	67.8		137.1	128	94.4	100.6	108.8	113.3	94.2	111	109.7	93.2	98.8	91.5		110.9	129.9	122.6	132.1	111.3	122.6	107.9	92	111.1	96	104.6	105.4
6	124.9	123.9	119	121.8	108.9	130.3	113.4	150.2	129.2	126.5	108.8	95.2		166.8	154.3	117.8	126.7	132.3	147.5	123.1	143.3	135	127.8	123.8	112.4		131.3	155.3	147.3	156.6	129.8	143.8	131.3	110.1	131.7	113.1	122.8	126.4
7	146.3	144.3	145.2	143.5	132.4	154.5	136.8	174.8	153.3	147.5	129.5	118		197.6	177.9	141.6	152	157.5	168.2	144.6	168.9	163.4	156.6	148.4	134		151.7	182.2	169.6	178.7	147.4	169.5	153.2	131.4	153.9	135	142.5	149.8
8	165.2	164.3	168.9	162.1	150	171.2	154	191	172.3	164.6	144.3	133.5		220.3	195.7	159.5	174.6	175.4	183	165.5	193.3	188.1	175.9	169.2	150.8		170.5	206.5	191.4	211.2	167.9	191.7	175.4	149.8	173.3	155.7	165.5	169.3
9	184.9	182.5	187.9	176.2	168.9	195.3	175.2	215.8	191.4	185.9	162	153.3		246.7	216.5	178.3	195.3	198.3	209.8	187.6	216.2	208.2	196.6	189.5	166.3		192.5	234.8	215.7	227.2	185.4	215.4	197.9	168.8	194.1	177.1	185	189.2
10	195.6	198.3	198.7	187.3	177.8	209.5	187.4	228.7	206.7	196.6	170.5	163.7		263.9	227	190.7	212.8	214.2	230.1	199.5	229.3	226.5	207.7	205.2	179.6		217.4	263.3	238	252.1	205.3	238.6	220	187.4	216.1	196.8	208.6	212.2
11	217.7	215.3	215.1	204.7	203.9	230	208.4	249.8	225.5	220.2	188.3	185.7		288.9	247.2	210.4	242.5	235.5	260.6	219.5	253.4	252.5	231.4	224	201.4		237.7	287.2	259.5	274	227	262.4	241	207.4	236.3	216.7	228.4	231.1
12	239.3	237.6	242.8	225.9	229.1	256.9	231.2	277.4	249.9	244.6	209.6	209.6		317.7	268.6	232.1	275.1	260.6	288.2	244.4	286.1	279.7	267.2	249.5	221.9		258.7	315.2	282.4	299.4	247.3	287	261	224.9	256.7	236.8	247.8	251.2
13	268.1	260.8	267	249.7	256.7	278.9	254.8	299.1	273.1	269.2	231.3	234.2		345.1	293.4	257.7	288.2	287	315.3	271.2	318.2	307.8	295	277.2	242.4		283.2	341.1	304.1	321.4	266.4	311.4	280.4	241.9	277.4	257	267	270
14	294.4	282.7	288	273.9	280.9	308.8	279.8	323.8	297.1	293.3	253.3	258.1		374.4	320.3	281.3	317	311.9	340.4	294.8	351.1	337.1	328.1	305.1	264.4		304.4	367.3	324.5	344.1	285.6	334.2	302.3	259.8	295.3	273.9	285.8	289.2
15	309.2	301.6	307.4	289.4	298.8	322.7	290.8	340.5	316	311.3	268.8	277		399.1	341	302	334.6	331.6	361.4	316.1	372.2	356.8	344.2	322.3	277.2		325.5	391.1	344.9	364.4	306.3	353.1	319.8	276.8	311.9	293	303.8	307.7
16	330.4	320.8	323.8	305.8	315.2	345.8	308.2	362.8	337.3	329.4	286.9	301.3		425.3	362.5	321.2	362.2	352.2	389.4	334.3	396.7	377.8	363.1	344.2	294.1		346.5	415.9	366.3	386.8	324.3	377.1	342.4	293.3	333.3	311.7	321.6	325.8
17	342.7	342.1	336.2	319.2	325.1	362	324.8	378.8	356.2	343.3	302.2	323.7		453.2	374.6	336.2	382.3	368.5	408.3	347.5	423.8	390.1	379.7	361.6	307.2		372.8	442.1	388.8	408.7	342.8	400.3	364.1	310.5	351.1	330	341.2	343.1
18	364	365.9	354.1	337.4	348	386.2	346.7	402.5	373.7	363	320.4	345.9		478.3	398.8	357.5	404	393	437.1	373.7	453.9	414.3	403.6	382.9	325.7		391.4	470.5	410.6	433	366.1	423.5	382.5	328.7	370.8	347.6	360	362.2
19	386.6	388.9	378.8	357.2	372.7	416	369.3	430.6	396.6	387.9	341.9	368		506.3	425.2	377.2	430.8	416.5	462.8	396.4	489.2	442.6	435.2	407.4	345.1		413.1	497.9	433.1	456.3	385.6	447.1	405	347.5	390	367.7	379.2	381.9
20	414.6	409.4	402.7	383.6	398.5	440.3	391.8	453.5	420.2	412.5	366.1	390.7		532.3	448.7	406	460.5	445.1	487.7	416.3	516.2	471.1	466.5	431.6	369.5		436.6	523.7	455.6	476.9	405.4	469.4	427.1	364.6	411.5	387.2	400.7	401.3
21	440.8	433.2	425.1	401.9	421.9	469.2	413.3	475	443.8	434.7	390	412.8		560.1	475	430.3	486.5	469.4	514.6	440.1	547.8	499.5	501	456.5	390.5		456.2	549	476.1	499.9	424.2	491.1	446.4	383.6	431.4	408.4	421.9	420.1

## Sheet: Fig. 2E
Day	CP/saline											CP/TCMCB07											Saline/saline
1	23.77	19.94	22.72	22.29	20.39	19.24	16.21	23.2	23.55	23.38		25.97	22.62	25.11	25.71	24.77	25	21.02	18.58	23.75	19.15		23.24	17.37	22.67	20.4	22.19	21.3	21.85	20.29	20.74	20.16
2	1.9	8.2	4.1	6.43	0.09	0.29	10.82	0.57	1.5	2.46		11.89	17.18	4.67	0.59	7.46	1.83	3.41	0.35	7.77	0.04		24.75	20.75	22.15	13.97	25.18	24.73	24.91	25.85	24.4	19.03
3	16.63	20.08	19.11	23.11	16.76	10.86	27.45	15.94	25.73	30.01		27.84	24.59	18.85	17.21	28	29	23.49	14.37	30.79	9.91		22.5	21.08	23.43	17.16	25.15	27.25	25.36	27.21	24.37	23.17
4	21.33	20.39	21.94	27.36	23.72	22.13	26.98	25.2	20.91	27.27		29.69	25.88	23.7	26.37	27.89	28.08	24.4	24.99	27.59	20.45		24.43	26.62	25.39	21.9	26.4	23.06	23.71	26.82	22.69	21.49
5	25.32	20.19	28.18	29.64	26.15	18.78	26.65	25.69	25.27	27.87		34.41	27.64	27.37	28.97	32.75	30.26	33.34	27.69	31.07	19.8		15.51	19.12	22.29	21.48	25.67	25.79	26.25	28.88	24.26	21.65
6	22.52	22.73	21.41	28.04	29.96	27.54	28.42	27.89	26.81	24.14		33.25	31.12	27.36	28.32	32.95	32.7	30.2	25.8	34.75	23.48		27.99	27.17	24.18	19.56	24.84	25.07	27.33	21.74	26.63	22.04
7	23.28	20.12	25.29	23.3	25.1	22.61	26.19	23.19	23.84	24.22		36.18	25.52	29.36	35.77	37.58	34.22	27.19	31.18	35.72	21.55		26.78	19.41	25.73	22.89	26.55	26.64	24.59	29.29	22.99	20.67
8	21.81	26.17	22.56	31.22	26.28	21.44	28.95	24.06	24.98	25.3		36.19	29.66	29.57	27.19	33.84	34.07	29.29	26.9	29.39	23.18		23.53	20.81	24.15	18.28	23.68	29.57	29.56	27.29	26.37	22.29
9	9.81	8.98	12.55	10.2	6.73	4.42	14.21	13.6	8.15	10.92		32	22.8	17.82	21.37	28.37	24.37	22.44	19.81	27.03	6.55		23.11	23.96	25.31	21.04	25.54	25.6	26.74	24.54	27.7	21.52
10	15.39	18.38	16.35	20.45	18.16	16.4	1.27	19.65	17.96	24.31		21.58	22.36	23.54	22.11	25.39	19.93	17.84	17.55	25.03	14.83		20.29	19.42	22.25	20.74	22.25	23.01	23.29	24.29	25.4	20.19
11	19.9	21.21	19.84	27	23.46	22.63	24.29	22.77	19.29	28.4		27.97	27.78	27.54	22.42	31.95	29.21	27.89	27.81	31.8	20.19		22.84	24.32	20.23	21.52	24.1	27.69	29.57	26.81	25.39	25.64
12	26.02	19.81	22.77	22.97	23.56	20.72	22.05	23.07	22.06	27.86		25.68	27.69	25.9	24.91	31.18	28.76	27.86	25.94	31.72	19.42		23.97	21.97	23.57	23.35	24.01	27.61	29	26.49	27.46	23.04
13	18.26	24.61	17.77	25.58	23.34	18.78	22.36	27.35	21.87	28.41		35.54	28.76	27.44	28.28	35.62	27.18	29.39	26.1	32.67	21.29		21.9	20.47	25.66	22.76	25.41	26.21	27.09	28.78	28.11	25.9
14	21.8	18.53	24.22	23.57	23.24	21.29	21.17	19.01	21.64	25.08		31.47	28.08	25.29	27.26	30.91	28.08	28.76	24.08	27.17	19.24		23.9	24.5	23.2	20.87	23.41	30.94	30.23	27.06	26.57	19.85
15	20.34	21.38	18.29	22.03	21.51	25.24	21.66	24.51	22.34	21.63		30.31	27.82	29.22	30.01	36.44	27.02	29.4	27.39	26.21	18.16		23.47	20.56	23	22.38	24.22	25.22	30.32	26.01	29.29	23.54
16	11.43	7.55	5.93	3.7	9.32	4.89	13.35	15.3	10.19	12.59		21.43	24.88	17.96	11.6	22.94	20.68	15.9	19.86	25.16	9.35		21.8	20.57	18.26	21.78	24.32	28.57	25.22	25.39	27	24.28
17	20.57	16.96	14.6	18.6	23.09	18.66	9.59	16.96	17.91	30.02		20.14	25.51	19.22	16.17	20.02	22.1	16.19	18.16	16.61	12.99		21.37	20.57	23.06	20.99	21.02	27.62	27.61	26.1	27.61	23.21
18	21.04	21.67	21.75	19.77	18.62	17.83	20.1	22.9	21.75	25.83		26.92	24.97	23.04	23.64	30.44	19.42	25.97	27.97	25.55	19.86		22.79	21.26	26.11	23.1	24.57	23.94	32.21	29.24	30.8	23.76
19	22.52	21.21	22.62	26.81	22.77	26.75	19.37	23.08	24.89	27.05		24.46	25.17	27.03	23.86	31.08	24.11	26.75	23.48	27.16	19.18		21.62	23.45	23.04	22.16	25.27	26.68	27.88	25.07	25.26	25.36
20	22.71	19.63	24.01	19.14	25.3	19.31	21.81	20.2	21.49	28.31		25.99	27.67	24.86	25.81	33.14	25.29	23.79	27.69	24.77	20.74		20.34	20.78	22.89	21.62	21.99	25.63	27.69	26	28.3	27.17
21	23	20.39	19.53	21.82	19.98	16.67	18.32	25.32	17.22	26.43		20.04	24.01	21.98	20.94	29.08	18.04	22.51	24.32	24.59	17.47		22.32	22.27	24.23	25.29	23.01	29.43	27.26	24.13	27.58	19.35

## Sheet: Fig. 2F
Day	CP/saline											CP/TCMCB07											Saline/saline
1	23.77	19.94	22.72	22.29	20.39	19.24	16.21	23.2	23.55	23.38		25.97	22.62	25.11	25.71	24.77	25	21.02	18.58	23.75	19.15		23.24	17.37	22.67	20.4	22.19	21.3	21.85	20.29	20.74	20.16
2	25.67	28.14	26.82	28.72	20.48	19.53	27.03	23.77	25.05	25.84		37.86	39.8	29.78	26.3	32.23	26.83	24.43	18.93	31.52	19.19		47.99	38.12	44.82	34.37	47.37	46.03	46.76	46.14	45.14	39.19
3	42.3	48.22	45.93	51.83	37.24	30.39	54.48	39.71	50.78	55.85		65.7	64.39	48.63	43.51	60.23	55.83	47.92	33.3	62.31	29.1		70.49	59.2	68.25	51.53	72.52	73.28	72.12	73.35	69.51	62.36
4	63.63	68.61	67.87	79.19	60.96	52.52	81.46	64.91	71.69	83.12		95.39	90.27	72.33	69.88	88.12	83.91	72.32	58.29	89.9	49.55		94.92	85.82	93.64	73.43	98.92	96.34	95.83	100.17	92.2	83.85
5	88.95	88.8	96.05	108.83	87.11	71.3	108.11	90.6	96.96	110.99		129.8	117.91	99.7	98.85	120.87	114.17	105.66	85.98	120.97	69.35		110.43	104.94	115.93	94.91	124.59	122.13	122.08	129.05	116.46	105.5
6	111.47	111.53	117.46	136.87	117.07	98.84	136.53	118.49	123.77	135.13		163.05	149.03	127.06	127.17	153.82	146.87	135.86	111.78	155.72	92.83		138.42	132.11	140.11	114.47	149.43	147.2	149.41	150.79	143.09	127.54
7	134.75	131.65	142.75	160.17	142.17	121.45	162.72	141.68	147.61	159.35		199.23	174.55	156.42	162.94	191.4	181.09	163.05	142.96	191.44	114.38		165.2	151.52	165.84	137.36	175.98	173.84	174	180.08	166.08	148.21
8	156.56	157.82	165.31	191.39	168.45	142.89	191.67	165.74	172.59	184.65		235.42	204.21	185.99	190.13	225.24	215.16	192.34	169.86	220.83	137.56		188.73	172.33	189.99	155.64	199.66	203.41	203.56	207.37	192.45	170.5
9	166.37	166.8	177.86	201.59	175.18	147.31	205.88	179.34	180.74	195.57		267.42	227.01	203.81	211.5	253.61	239.53	214.78	189.67	247.86	144.11		211.84	196.29	215.3	176.68	225.2	229.01	230.3	231.91	220.15	192.02
10	181.76	185.18	194.21	222.04	193.34	163.71	207.15	198.99	198.7	219.88		289	249.37	227.35	233.61	279	259.46	232.62	207.22	272.89	158.94		232.13	215.71	237.55	197.42	247.45	252.02	253.59	256.2	245.55	212.21
11	201.66	206.39	214.05	249.04	216.8	186.34	231.44	221.76	217.99	248.28		316.97	277.15	254.89	256.03	310.95	288.67	260.51	235.03	304.69	179.13		254.97	240.03	257.78	218.94	271.55	279.71	283.16	283.01	270.94	237.85
12	227.68	226.2	236.82	272.01	240.36	207.06	253.49	244.83	240.05	276.14		342.65	304.84	280.79	280.94	342.13	317.43	288.37	260.97	336.41	198.55		278.94	262	281.35	242.29	295.56	307.32	312.16	309.5	298.4	260.89
13	245.94	250.81	254.59	297.59	263.7	225.84	275.85	272.18	261.92	304.55		378.19	333.6	308.23	309.22	377.75	344.61	317.76	287.07	369.08	219.84		300.84	282.47	307.01	265.05	320.97	333.53	339.25	338.28	326.51	286.79
14	267.74	269.34	278.81	321.16	286.94	247.13	297.02	291.19	283.56	329.63		409.66	361.68	333.52	336.48	408.66	372.69	346.52	311.15	396.25	239.08		324.74	306.97	330.21	285.92	344.38	364.47	369.48	365.34	353.08	306.64
15	288.08	290.72	297.1	343.19	308.45	272.37	318.68	315.7	305.9	351.26		439.97	389.5	362.74	366.49	445.1	399.71	375.92	338.54	422.46	257.24		348.21	327.53	353.21	308.3	368.6	389.69	399.8	391.35	382.37	330.18
16	299.51	298.27	303.03	346.89	317.77	277.26	332.03	331	316.09	363.85		461.4	414.38	380.7	378.09	468.04	420.39	391.82	358.4	447.62	266.59		370.01	348.1	371.47	330.08	392.92	418.26	425.02	416.74	409.37	354.46
17	320.08	315.23	317.63	365.49	340.86	295.92	341.62	347.96	334	393.87		481.54	439.89	399.92	394.26	488.06	442.49	408.01	376.56	464.23	279.58		391.38	368.67	394.53	351.07	413.94	445.88	452.63	442.84	436.98	377.67
18	341.12	336.9	339.38	385.26	359.48	313.75	361.72	370.86	355.75	419.7		508.46	464.86	422.96	417.9	518.5	461.91	433.98	404.53	489.78	299.44		414.17	389.93	420.64	374.17	438.51	469.82	484.84	472.08	467.78	401.43
19	363.64	358.11	362	412.07	382.25	340.5	381.09	393.94	380.64	446.75		532.92	490.03	449.99	441.76	549.58	486.02	460.73	428.01	516.94	318.62		435.79	413.38	443.68	396.33	463.78	496.5	512.72	497.15	493.04	426.79
20	386.35	377.74	386.01	431.21	407.55	359.81	402.9	414.14	402.13	475.06		558.91	517.7	474.85	467.57	582.72	511.31	484.52	455.7	541.71	339.36		456.13	434.16	466.57	417.95	485.77	522.13	540.41	523.15	521.34	453.96
21	409.35	398.13	405.54	453.03	427.53	376.48	421.22	439.46	419.35	501.49		578.95	541.71	496.83	488.51	611.8	529.35	507.03	480.02	566.3	356.83		478.45	456.43	490.8	443.24	508.78	551.56	567.67	547.28	548.92	473.31

## Sheet: Fig. 2G
Day	Vincristine/saline											Vincristin/TCMCB07											Saline/saline
1	21.52	24.01	26.97	19	22.99	21.11	20.46	21.23	20.51	18.19		20.91	19.06	20.35	24.31	21.72	20.86	19.88	21.36	23.74	24.38		23.24	17.37	22.67	20.4	22.19	21.3	21.85	20.29	20.74	20.16
2	0.5	4.45	5.85	23.33	1.78	2.27	6.19	16.91	4.3	5.89		2.98	2.98	3.49	4.26	7.46	1.95	5	0.06	27.09	31.58		24.75	20.75	22.15	13.97	25.18	24.73	24.91	25.85	24.4	19.03
3	0.75	10.94	10.4	22.9	8.31	0.34	9.69	23.56	7.2	0		2.69	0.31	0.8	6.54	7.25	0.44	10.79	1.09	34.09	31.76		22.5	21.08	23.43	17.16	25.15	27.25	25.36	27.21	24.37	23.17
4	0	10.78	18.65	21.28	13.78	3.2	14.12	21.42	12.87	12.53		6.41	3.14	9.49	10.54	12.07	11.27	17.39	8	32.85	34		24.43	26.62	25.39	21.9	26.4	23.06	23.71	26.82	22.69	21.49
5	7.14	20.11	24.87	22.74	20.47	17.88	22.08	26.32	24.36	14.81		20.5	23.22	24.2	25.8	18.79	21.09	24.25	22.49	39.28	35.06		15.51	19.12	22.29	21.48	25.67	25.79	26.25	28.88	24.26	21.65
6	22.32	23.4	27.72	23.63	23.41	20.81	24.14	20.8	27.74	22.26		23.55	21.43	30.82	25.03	26.01	30.32	28.63	30.51	39.69	39.22		27.99	27.17	24.18	19.56	24.84	25.07	27.33	21.74	26.63	22.04
7	21.73	25.44	28.94	20.19	22.39	23.92	23.94	24.7	23.28	21.98		27.69	24.88	29.16	26.92	29.09	28.16	27.31	23.52	39.2	36.85		26.78	19.41	25.73	22.89	26.55	26.64	24.59	29.29	22.99	20.67
8	22.93	26.59	28.93	23.71	27.47	25.15	29.03	21.71	26.54	23.19		27.95	26.97	26.87	29.83	29.72	30.97	28.48	31.11	40.67	38.7		23.53	20.81	24.15	18.28	23.68	29.57	29.56	27.29	26.37	22.29
9	21.21	14.09	16.07	11.31	11.91	11.05	14.37	12.77	13.84	15.04		12.41	15.35	32.32	16.94	22.54	17.6	20.9	19.67	22.21	17.05		23.11	23.96	25.31	21.04	25.54	25.6	26.74	24.54	27.7	21.52
10	12.94	15.45	18.2	2.73	17.74	17.04	18.53	1.6	14.1	14.96		19.98	19.17	33.56	24.33	24.02	17.54	18.18	18.39	10.54	12.59		20.29	19.42	22.25	20.74	22.25	23.01	23.29	24.29	25.4	20.19
11	19.77	19.77	4.67	5.56	20.97	19.27	19.94	9.94	19.24	19.46		20.36	18.71	31.31	22.58	24.2	25.86	22.03	18.85	15.11	17.23		22.84	24.32	20.23	21.52	24.1	27.69	29.57	26.81	25.39	25.64
12	22.6	26.25	24.89	18.02	25.02	23.64	26.15	18.25	23.67	19.95		25.72	27.84	34.19	31.89	28.74	24.31	28.86	30.79	28.05	29.87		23.97	21.97	23.57	23.35	24.01	27.61	29	26.49	27.46	23.04
13	25.96	25.51	30.66	21.86	24.77	22.6	23.81	19.07	29.03	23.43		37.31	25.63	36.09	32.91	31.09	31.83	32.15	36.37	35	30.73		21.9	20.47	25.66	22.76	25.41	26.21	27.09	28.78	28.11	25.9
14	22.25	25.07	29.62	23.46	23.48	24.3	28.07	24.23	24.45	19.98		16.95	22.87	33.67	33.49	28.64	31.16	25.87	29.99	35.83	30.07		23.9	24.5	23.2	20.87	23.41	30.94	30.23	27.06	26.57	19.85
15	28.24	28.19	34.76	26.18	27.57	27.03	24.67	23.76	24.38	25.17		30.69	29.83	30.98	34.44	34.67	28.36	35.28	35.77	36.65	35.97		23.47	20.56	23	22.38	24.22	25.22	30.32	26.01	29.29	23.54
16	12.45	7.62	10.7	9.14	10.75	8.94	9.78	11.61	10.8	10		11.93	12.76	15.87	14.04	11.71	28.58	11.55	19.24	13.01	13.74		21.8	20.57	18.26	21.78	24.32	28.57	25.22	25.39	27	24.28
17	14.66	16.3	17.54	19.25	9.79	17.37	21.58	17.28	15.81	11.59		20.61	16.32	13.19	20.04	22.31	27.27	20.67	23.81	25.21	20.39		21.37	20.57	23.06	20.99	21.02	27.62	27.61	26.1	27.61	23.21
18	20.6	21.56	23.24	17.76	19.15	20.62	23.56	20.57	21.15	20.99		22.44	23.59	22.74	26.47	25.06	30.75	18.73	29.52	17.2	23.52		22.79	21.26	26.11	23.1	24.57	23.94	32.21	29.24	30.8	23.76
19	28.28	22.93	28.66	22.47	26.18	33.25	25.89	21.92	23.96	23.64		27.28	24.72	25.94	32.33	30.23	32.75	30.19	35.99	32.86	30.77		21.62	23.45	23.04	22.16	25.27	26.68	27.88	25.07	25.26	25.36
20	21.83	26.24	28.1	23.89	28.94	19.53	28.46	19.31	26.93	21.98		28.32	28.46	29.72	31.78	23.96	31.33	31.5	30.93	32.2	31.97		20.34	20.78	22.89	21.62	21.99	25.63	27.69	26	28.3	27.17
21	21.97	27.75	33.82	28.79	29.18	26.09	23.32	22.81	26.23	22.88		26.67	27.11	26.29	37.26	29.62	30.23	29.37	32.88	41.36	32.79		22.32	22.27	24.23	25.29	23.01	29.43	27.26	24.13	27.58	19.35

## Sheet: Fig. 2H
Day	Vincristine/saline											Vincristine/TCMCB07											Saline/saline
1	21.52	24.01	26.97	19	22.99	21.11	20.46	21.23	20.51	18.19		20.91	19.06	20.35	24.31	21.72	20.86	19.88	21.36	23.74	24.38		23.24	17.37	22.67	20.4	22.19	21.3	21.85	20.29	20.74	20.16
2	22.02	28.46	32.82	42.33	24.77	23.38	26.65	38.14	24.81	24.08		23.89	22.04	23.84	28.57	29.18	22.81	24.88	21.42	50.83	55.96		47.99	38.12	44.82	34.37	47.37	46.03	46.76	46.14	45.14	39.19
3	22.77	39.4	43.22	65.23	33.08	23.72	36.34	61.7	32.01	24.08		26.58	22.35	24.64	35.11	36.43	23.25	35.67	22.51	84.92	87.72		70.49	59.2	68.25	51.53	72.52	73.28	72.12	73.35	69.51	62.36
4	22.77	50.18	61.87	86.51	46.86	26.92	50.46	83.12	44.88	36.61		32.99	25.49	34.13	45.65	48.5	34.52	53.06	30.51	117.77	121.72		94.92	85.82	93.64	73.43	98.92	96.34	95.83	100.17	92.2	83.85
5	29.91	70.29	86.74	109.25	67.33	44.8	72.54	109.44	69.24	51.42		53.49	48.71	58.33	71.45	67.29	55.61	77.31	53	157.05	156.78		110.43	104.94	115.93	94.91	124.59	122.13	122.08	129.05	116.46	105.5
6	52.23	93.69	114.46	132.88	90.74	65.61	96.68	130.24	96.98	73.68		77.04	70.14	89.15	96.48	93.3	85.93	105.94	83.51	196.74	196		138.42	132.11	140.11	114.47	149.43	147.2	149.41	150.79	143.09	127.54
7	73.96	119.13	143.4	153.07	113.13	89.53	120.62	154.94	120.26	95.66		104.73	95.02	118.31	123.4	122.39	114.09	133.25	107.03	235.94	232.85		165.2	151.52	165.84	137.36	175.98	173.84	174	180.08	166.08	148.21
8	96.89	145.72	172.33	176.78	140.6	114.68	149.65	176.65	146.8	118.85		132.68	121.99	145.18	153.23	152.11	145.06	161.73	138.14	276.61	271.55		188.73	172.33	189.99	155.64	199.66	203.41	203.56	207.37	192.45	170.5
9	118.1	159.81	188.4	188.09	152.51	125.73	164.02	189.42	160.64	133.89		145.09	137.34	177.5	170.17	174.65	162.66	182.63	157.81	298.82	288.6		211.84	196.29	215.3	176.68	225.2	229.01	230.3	231.91	220.15	192.02
10	131.04	175.26	206.6	190.82	170.25	142.77	182.55	191.02	174.74	148.85		165.07	156.51	211.06	194.5	198.67	180.2	200.81	176.2	309.36	301.19		232.13	215.71	237.55	197.42	247.45	252.02	253.59	256.2	245.55	212.21
11	150.81	195.03	211.27	196.38	191.22	162.04	202.49	200.96	193.98	168.31		185.43	175.22	242.37	217.08	222.87	206.06	222.84	195.05	324.47	318.42		254.97	240.03	257.78	218.94	271.55	279.71	283.16	283.01	270.94	237.85
12	173.41	221.28	236.16	214.4	216.24	185.68	228.64	219.21	217.65	188.26		211.15	203.06	276.56	248.97	251.61	230.37	251.7	225.84	352.52	348.29		278.94	262	281.35	242.29	295.56	307.32	312.16	309.5	298.4	260.89
13	199.37	246.79	266.82	236.26	241.01	208.28	252.45	238.28	246.68	211.69		248.46	228.69	312.65	281.88	282.7	262.2	283.85	262.21	387.52	379.02		300.84	282.47	307.01	265.05	320.97	333.53	339.25	338.28	326.51	286.79
14	221.62	271.86	296.44	259.72	264.49	232.58	280.52	262.51	271.13	231.67		265.41	251.56	346.32	315.37	311.34	293.36	309.72	292.2	423.35	409.09		324.74	306.97	330.21	285.92	344.38	364.47	369.48	365.34	353.08	306.64
15	249.86	300.05	331.2	285.9	292.06	259.61	305.19	286.27	295.51	256.84		296.1	281.39	377.3	349.81	346.01	321.72	345	327.97	460	445.06		348.21	327.53	353.21	308.3	368.6	389.69	399.8	391.35	382.37	330.18
16	262.31	307.67	341.9	295.04	302.81	268.55	314.97	297.88	306.31	266.84		308.03	294.15	393.17	363.85	357.72	350.3	356.55	347.21	473.01	458.8		370.01	348.1	371.47	330.08	392.92	418.26	425.02	416.74	409.37	354.46
17	276.97	323.97	359.44	314.29	312.6	285.92	336.55	315.16	322.12	278.43		328.64	310.47	406.36	383.89	380.03	377.57	377.22	371.02	498.22	479.19		391.38	368.67	394.53	351.07	413.94	445.88	452.63	442.84	436.98	377.67
18	297.57	345.53	382.68	332.05	331.75	306.54	360.11	335.73	343.27	299.42		351.08	334.06	429.1	410.36	405.09	408.32	395.95	400.54	515.42	502.71		414.17	389.93	420.64	374.17	438.51	469.82	484.84	472.08	467.78	401.43
19	325.85	368.46	411.34	354.52	357.93	339.79	386	357.65	367.23	323.06		378.36	358.78	455.04	442.69	435.32	441.07	426.14	436.53	548.28	533.48		435.79	413.38	443.68	396.33	463.78	496.5	512.72	497.15	493.04	426.79
20	347.68	394.7	439.44	378.41	386.87	359.32	414.46	376.96	394.16	345.04		406.68	387.24	484.76	474.47	459.28	472.4	457.64	467.46	580.48	565.45		456.13	434.16	466.57	417.95	485.77	522.13	540.41	523.15	521.34	453.96
21	369.65	422.45	473.26	407.2	416.05	385.41	437.78	399.77	420.39	367.92		433.35	414.35	511.05	511.73	488.9	502.63	487.01	500.34	621.84	598.24		478.45	456.43	490.8	443.24	508.78	551.56	567.67	547.28	548.92	473.31

## Sheet: Fig. 2I
	Cisplatin/saline											Cisplatin/TCMCB07												Saline/saline
1st week	130.9	153.4	128.6	130.9	116.2	166.5	156.1	126.7	139.8	123.2		179.7	149.7	170.7	183.5	136.3	154	152.5	165.8	186.7	129.1	166.3		153.2	131.4	153.9	135	142.5	149.8	151.7	182.2	169.6	178.7	147.4	169.5
2nd week	130.3	155.2	122.1	118.4	106.8	137.9	130.6	129.2	127.4	110.1		160.4	130.1	167.6	161.7	132.9	157	156.3	183.3	152.3	125.1	177.4		149.1	128.4	141.4	138.9	143.3	139.4	152.7	185.1	154.9	165.4	138.2	164.7
3rd week	123.2	118.5	110.1	115.4	98.7	113.8	127.6	121.2	79.2	104		143	151.6	153	138.2	126.8	143.8	119.9	155.6	134.5	104.4	162.5		144.1	123.8	136.1	134.5	136.1	130.9	151.8	181.7	151.6	155.8	138.6	156.9

## Sheet: Fig. 2J
	5-FU/saline													5-FU/TCMCB07													Saline/saline
1st week	146.3	144.3	145.2	143.5	132.4	154.5	136.8	174.8	153.3	147.5	129.5	118		197.6	177.9	141.6	152	157.5	168.2	144.6	168.9	163.4	156.6	148.4	134		151.7	182.2	169.6	178.7	147.4	169.5	153.2	131.4	153.9	135	142.5	149.8
2nd week	148.1	138.4	142.8	130.4	148.5	154.3	143	149	143.8	145.8	123.8	140.1		176.8	142.4	139.7	165	154.4	172.2	150.2	182.2	173.7	171.5	156.7	130.4		152.7	185.1	154.9	165.4	138.2	164.7	149.1	128.4	141.4	138.9	143.3	139.4
3rd week	146.4	150.5	137.1	128	141	160.4	133.5	151.2	146.7	141.4	136.7	154.7		185.7	154.7	149	169.5	157.5	174.2	145.3	196.7	162.4	172.9	151.4	126.1		151.8	181.7	151.6	155.8	138.6	156.9	144.1	123.8	136.1	134.5	136.1	130.9

[truncated: 74 more sheets: Fig. 2K, Fig. 2L, Fig. 3A, Fig. 3B, Fig. 3C, Fig. 3D, Fig. 3E, Fig. 3F, Fig. 3G, Fig. 3H, Fig. 3I, Fig. 3J, Fig. 4A, Fig. 4B, Fig. 4C, Fig. 4D, Fig. 5A, Fig. 5B, Fig. 5C, Fig. 5D …]
